# Supplementary material for: Genome-wide association studies reveal candidate genes associated to bacteraemia caused by ST93-IV CA-MRSA
Source: BMC Genomics. 2021 Jun 5;22:418. doi: 10.1186/s12864-021-07738-4 (PMC8180019; doi:10.1186/s12864-021-07738-4)
Supplement: Supplementary file 1 — Additional file 1:Supplementary Table 1: ST93-IV isolates used in this study with bacteremia gene matrix [file 12864_2021_7738_MOESM1_ESM.xlsx]

## Sheet: Sheet1
Strain					Gene
	Location (State)	Year	Bacteremic	Clade	clfA	hsdM_1	ohrR	acuI	ypuA	hutI_2	entE	soj	entA_2
ERR182359	NT	2004	No	2	0	0	0	0	0	0	0	0	0
ERR182369	NT	2008	Yes	2	0	0	0	0	0	0	0	0	0
ERR182370	NT	2009	Yes	2	1	0	0	0	0	0	0	0	0
ERR182378	NT	2010	Yes	2	1	0	0	0	0	0	0	0	0
ERR182379	VIC	2010	No	2	0	0	0	0	0	0	0	0	0
ERR182380	VIC	2010	No	2	1	0	0	0	0	0	0	0	0
ERR182381	VIC	2010	No	2	0	0	0	0	0	0	0	0	0
ERR182382	VIC	2010	No	2	1	0	0	0	0	0	0	0	0
ERR182383	VIC	2010	No	2	0	0	0	0	0	0	0	0	0
ERR182384	VIC	2010	No	2	1	0	0	0	0	0	0	0	0
ERR182385	VIC	2010	No	2	0	0	0	0	0	0	0	0	0
ERR182386	VIC	2010	No	2	0	0	0	0	0	0	0	0	0
ERR182387	VIC	2010	No	2	0	0	0	0	0	0	0	0	0
ERR182388	VIC	2010	No	2	0	0	0	0	0	0	0	0	0
ERR182389	VIC	2010	No	2	0	0	0	0	0	0	0	0	0
ERR182390	VIC	2010	No	2	0	0	0	0	1	1	0	1	0
ERR182391	VIC	2010	No	2	0	0	0	0	0	0	0	0	0
ERR182392	VIC	2010	No	2	0	0	0	0	0	0	0	0	0
ERR182394	VIC	2010	No	2	0	0	0	0	0	0	0	0	0
ERR182395	VIC	2010	No	2	0	0	0	0	0	0	0	0	0
ERR182400	NT	2004	No	2	1	0	0	0	0	0	0	0	0
ERR182418	NT	2007	Yes	2	0	0	0	0	0	0	0	0	0
ERR182419	NT	2007	Yes	2	0	0	0	0	0	0	0	0	0
ERR182437	NT	2006	No	2	0	0	0	0	0	0	0	0	0
ERR182439	NT	2006	Yes	2	1	0	0	0	0	0	0	0	0
ERR182440	NT	2006	No	2	1	0	0	0	0	0	0	0	0
ERR182441	NT	2006	No	2	0	0	0	0	0	0	0	0	0
ERR182442	NT	2006	No	2	1	0	0	0	0	0	0	0	0
ERR182443	NT	2006	No	2	0	0	0	0	0	0	0	0	0
ERR182445	NT	2006	No	2	1	0	0	0	0	0	0	0	0
ERR182448	NT	2006	No	2	0	0	0	0	0	0	0	0	0
ERR182453	NT	2006	No	2	0	0	0	0	0	0	0	0	0
ERR182454	NT	2006	No	2	1	0	0	0	0	0	0	0	0
ERR182455	NT	2006	No	2	0	0	0	0	0	0	0	0	0
ERR182456	NT	2006	No	2	0	0	0	0	0	0	0	0	0
ERR182457	NT	2006	No	2	0	1	0	0	0	0	0	0	0
ERR182458	NT	2006	No	2	0	0	0	0	0	0	0	0	0
ERR182515	NT	2010	No	2	1	0	0	0	1	0	0	0	0
ERR182516	NT	2010	No	2	0	1	0	0	0	0	0	0	0
ERR182518	NT	2010	No	2	0	1	0	0	0	0	0	0	0
ERR182519	NT	2010	No	2	1	1	0	0	0	0	0	0	0
ERR182520	NT	2010	No	2	1	1	0	0	1	0	0	0	0
ERR182521	NT	2010	No	2	1	1	0	0	1	0	0	0	0
ERR182522	NT	2010	No	2	0	0	0	0	0	0	0	0	0
ERR182523	NT	2010	No	2	0	0	0	0	0	0	0	0	0
ERR182524	NT	2010	No	2	1	0	0	0	0	0	0	0	0
ERR182529	NT	2011	No	2	1	0	0	0	0	0	0	0	0
ERR192154	NT	2006	No	2	1	1	0	0	0	0	0	0	0
ERR192155	NT	2006	No	2	0	1	0	0	0	0	0	0	0
ERR192156	NT	2006	No	2	0	1	0	0	0	0	0	0	0
ERR192159	NT	2006	No	2	1	1	0	0	0	0	0	0	0
ERR192161	NT	2006	No	2	0	1	0	0	0	0	0	0	0
ERR192162	NT	2006	No	2	0	1	0	0	0	0	0	0	0
ERR192163	NT	2006	No	2	0	0	0	0	0	0	0	0	0
ERR192164	NT	2006	No	2	0	1	0	0	0	0	0	0	0
ERR192166	NT	2006	No	2	1	1	0	0	0	0	0	0	0
ERR192169	NT	2006	No	2	0	0	0	0	0	0	0	0	0
ERR192170	NT	2006	No	2	0	0	0	0	0	0	0	0	0
ERR192171	NT	2006	No	2	0	1	0	0	0	0	0	0	0
ERR192175	NT	2006	No	2	1	1	0	0	0	0	0	0	0
ERR192176	NT	2006	No	2	0	1	0	0	0	0	0	0	0
ERR192177	NT	2006	No	2	1	1	0	0	0	0	0	0	0
ERR192178	NT	2006	No	2	0	1	0	0	0	0	0	0	0
ERR192180	NT	2006	No	2	0	1	0	0	0	0	0	0	0
ERR192181	NT	2006	No	2	1	1	0	0	0	0	0	0	0
ERR192183	NT	2006	No	2	0	1	0	0	0	0	0	0	0
ERR192185	NT	2006	No	2	0	1	0	0	0	0	0	0	0
ERR192186	NT	2006	No	2	0	1	0	0	0	0	0	0	0
ERR192187	NT	2006	No	2	0	1	0	0	0	0	0	0	0
ERR192190	NT	2007	No	2	1	1	0	0	0	0	0	0	0
ERR192193	NT	2007	No	2	1	1	0	0	0	0	0	0	0
ERR192194	NT	2007	No	2	0	1	0	0	0	0	0	0	0
ERR192195	NT	2007	No	2	0	1	0	0	0	0	0	0	0
ERR192196	NT	2007	No	2	1	1	0	0	0	0	0	0	0
ERR192198	NT	2007	No	2	1	0	0	0	0	0	0	0	0
ERR192199	NT	2007	No	2	1	1	0	0	0	0	0	0	0
ERR192201	NT	2007	No	2	1	1	0	0	0	0	0	0	0
ERR192202	NT	2007	No	2	0	1	0	0	0	0	0	0	0
ERR192203	NT	2007	No	2	1	1	0	0	0	0	0	0	0
ERR192204	NT	2007	No	2	1	1	0	0	0	0	0	0	0
ERR192205	NT	2007	No	2	1	1	0	0	0	0	0	0	0
ERR192207	NT	2007	No	2	1	1	0	0	0	0	0	0	0
ERR192209	NT	2007	No	2	0	1	0	0	0	0	0	0	0
ERR192210	NT	2007	No	2	0	1	0	0	0	0	0	0	0
ERR192211	NT	2007	No	2	0	1	0	0	0	0	0	0	0
ERR221739	NSW	2007	Yes	2	0	0	0	0	0	0	0	0	0
ERR221741	NSW	2008	Yes	2	1	0	0	0	0	0	0	0	0
ERR221742	NSW	2008	Yes	2	1	1	0	0	0	0	0	0	0
ERR221743	NSW	2008	Yes	2	1	0	0	0	0	0	0	0	0
ERR221744	NSW	2008	Yes	2	0	0	0	0	0	0	0	0	0
ERR221746	NSW	2009	Yes	2	0	0	0	0	0	0	0	0	0
ERR221750	NSW	2010	Yes	2	0	0	0	0	0	0	0	0	0
ERR221752	NSW	2010	Yes	2	0	0	0	0	0	0	0	0	0
ERR221754	NSW	2010	Yes	2	0	0	0	0	0	0	0	0	0
ERR221756	NSW	2010	Yes	2	1	0	0	0	0	0	0	0	0
ERR221757	NSW	2010	Yes	2	1	1	0	0	0	0	0	0	0
ERR221758	NSW	2010	Yes	2	1	0	0	0	0	0	0	0	0
ERR221759	NSW	2010	Yes	2	0	0	0	0	0	0	0	0	0
ERR221760	NSW	2010	Yes	2	0	0	0	0	0	0	0	0	0
ERR221761	NSW	2010	Yes	2	0	0	0	0	0	0	0	0	0
ERR221762	NSW	2010	Yes	2	0	0	0	0	0	0	0	0	0
ERR221764	NSW	2011	Yes	2	0	0	0	0	0	0	0	0	0
ERR221765	NSW	2011	Yes	2	1	0	0	0	0	0	0	0	0
ERR221767	NSW	2012	Yes	2	0	0	0	0	0	0	0	0	0
ERR221768	NSW	2012	Yes	2	0	1	0	0	0	0	0	0	0
ERR221769	NSW	2012	Yes	2	0	0	0	0	0	0	0	0	0
ERR221770	NSW	2002	Yes	2	1	0	0	0	0	0	0	0	0
ERR221772	NSW	2006	Yes	2	0	0	0	0	0	0	0	0	0
ERR221773	NSW	2006	Yes	2	0	0	0	0	0	0	0	0	0
ERR221774	NSW	2006	Yes	2	1	0	0	0	0	0	0	0	0
ERR221776	NSW	2006	Yes	2	0	0	0	0	0	0	0	0	0
ERR294623	QLD	2011	No	2	0	0	0	0	0	0	0	0	0
ERR294624	QLD	2011	No	0	1	0	0	0	0	0	0	0	0
ERR294625	QLD	2011	No	2	0	0	0	0	0	0	0	0	0
ERR294626	QLD	2011	No	2	1	0	0	0	0	0	0	0	0
ERR294627	QLD	2011	No	2	0	0	0	0	0	0	0	0	0
ERR294628	QLD	2011	No	2	1	0	0	0	0	0	0	0	0
ERR294629	QLD	2011	No	2	0	0	0	0	0	0	0	0	0
ERR294630	QLD	2011	No	2	1	0	0	0	0	0	0	0	0
ERR294631	QLD	2011	No	0	0	0	0	0	0	0	0	0	0
ERR294632	QLD	2011	No	2	0	0	0	0	0	0	0	0	0
ERR294633	QLD	2011	No	2	0	0	0	0	0	0	0	0	0
ERR294634	QLD	2011	No	2	0	0	0	0	0	0	0	0	0
ERR294635	QLD	2011	No	2	1	0	0	0	0	0	0	0	0
ERR294636	QLD	2011	No	2	0	0	0	0	0	0	0	0	0
ERR294637	QLD	2011	No	2	0	0	0	0	0	0	0	0	0
ERR294638	QLD	2011	No	2	0	0	0	0	0	0	0	0	0
ERR294639	QLD	2011	No	2	0	0	0	0	0	0	0	0	0
ERR294640	QLD	2011	No	2	1	0	0	0	0	0	0	0	0
ERR294641	QLD	2011	No	2	0	0	0	0	0	0	0	0	0
ERR294642	QLD	2011	No	2	1	0	0	0	0	0	0	0	0
ERR294643	QLD	2011	Yes	2	0	0	0	0	0	0	0	0	0
ERR294644	QLD	2011	No	2	0	0	0	0	0	0	0	0	0
ERR294645	QLD	2011	No	2	0	0	0	0	0	0	0	0	0
ERR294646	QLD	2011	No	2	0	1	0	0	0	0	0	0	0
ERR294647	QLD	2011	No	2	0	0	0	0	0	0	0	0	0
ERR294648	QLD	2011	No	2	1	0	0	0	0	0	0	0	0
ERR294649	QLD	2011	No	2	0	0	0	0	0	0	0	0	0
ERR294650	QLD	2011	No	2	0	0	0	0	0	0	0	0	0
ERR294651	QLD	2011	No	2	1	0	0	0	0	0	0	0	0
ERR311162	QLD	2004	No	2	1	1	0	0	0	0	0	0	0
ERR311163	QLD	2004	No	2	1	1	0	0	0	0	0	0	0
ERR311164	QLD	2004	No	2	1	1	0	0	0	0	0	0	0
ERR311165	QLD	2004	No	2	1	1	0	0	0	0	0	0	0
ERR311166	QLD	2004	No	2	1	1	0	0	0	0	0	0	0
ERR311167	QLD	2004	No	2	1	1	0	0	0	0	0	0	0
ERR311168	QLD	2004	No	2	1	1	0	0	0	0	0	0	0
ERR311169	QLD	2004	No	2	1	1	0	0	0	0	0	0	0
ERR314284	QLD	2008	No	2	1	1	0	0	0	0	0	0	0
ERR314285	QLD	2008	No	2	1	1	0	0	0	0	0	0	0
ERR314286	QLD	2008	No	2	1	1	0	0	0	0	0	0	0
ERR314287	QLD	2008	No	2	1	1	0	0	0	0	0	0	0
ERR314288	QLD	2008	No	2	1	1	0	0	0	0	0	0	0
ERR314289	QLD	2008	No	2	1	1	0	0	0	0	0	0	0
S20102-2017	ACT	2017	Yes	2	1	1	0	0	0	0	0	0	0
S20104-2015	ACT	2015	Yes	1	1	1	1	1	1	1	1	1	1
S20107-2017	ACT	2017	Yes	2	1	1	0	0	0	0	0	0	0
S20214-2017	NSW	2017	Yes	2	0	1	0	0	0	0	0	0	0
S20302-2017	NSW	2017	Yes	2	1	1	0	0	0	0	0	0	0
S20304-2015	NSW	2015	Yes	2	1	1	0	0	0	0	0	0	0
S20304-2017	NSW	2017	Yes	2	0	1	0	0	0	0	0	0	0
S20306-2017	NSW	2017	Yes	2	1	1	0	0	0	0	0	0	0
S20308-2016	NSW	2016	Yes	2	1	1	0	0	0	0	0	0	0
S20310-2016	NSW	2016	Yes	2	1	1	0	0	0	0	0	0	0
S20313-2017	NSW	2017	Yes	2	1	1	0	0	0	0	0	0	0
S20316-2016	NSW	2016	Yes	2	1	1	0	0	0	0	0	0	0
S20409-2016	NSW	2016	Yes	2	1	1	0	0	0	0	0	0	0
S20416-2015	NSW	2015	Yes	2	1	1	0	0	0	0	0	0	0
S20418-2016	NSW	2016	Yes	2	1	1	0	0	0	0	0	0	0
S20606-2017	NSW	2017	Yes	2	1	1	0	0	0	0	0	0	0
S20611-2015	NSW	2015	Yes	2	1	1	0	0	0	0	0	0	0
S20613-2016	NSW	2016	Yes	2	1	1	0	0	0	0	0	0	0
S20616-2015	NSW	2015	Yes	2	1	1	0	0	0	0	0	0	0
S20618-2015	NSW	2015	Yes	2	1	1	0	0	0	0	0	0	0
S20618-2017	NSW	2017	Yes	2	1	1	0	0	0	0	0	0	0
S20624-2016	NSW	2016	Yes	2	1	1	0	0	0	0	0	0	0
S20633-2016	NSW	2016	Yes	2	0	1	0	0	0	0	0	0	0
S20803-2016	NSW	2016	Yes	2	1	1	0	0	0	0	0	0	0
S20803-2017	NSW	2017	Yes	2	1	1	0	0	0	0	0	0	0
S20806-2015	NSW	2015	Yes	2	1	1	0	0	0	0	0	0	0
S20819-2015	NSW	2015	Yes	2	1	1	0	0	0	0	0	0	0
S20824-2015	NSW	2015	Yes	2	1	1	0	0	0	0	0	0	0
S20901-2015	NSW	2015	Yes	2	1	1	0	0	0	0	0	0	0
S20902-2016	NSW	2016	Yes	2	1	1	0	0	0	0	0	0	0
S20906-2017	NSW	2017	Yes	2	0	1	0	0	0	0	0	0	0
S20908-2017	NSW	2017	Yes	2	0	0	0	0	0	0	0	0	0
S20912-2015	NSW	2015	Yes	2	1	1	0	0	0	0	0	0	0
S23008-2017	VIC	2017	Yes	1	0	1	1	1	1	1	1	1	1
S23607-2017	NSW	2017	Yes	2	1	1	0	0	0	0	0	0	0
S23608-2017	NSW	2017	Yes	2	1	1	0	0	0	0	0	0	0
S23610-2015	NSW	2015	Yes	2	1	1	0	0	0	0	0	0	0
S23611-2016	NSW	2016	Yes	2	1	1	0	0	0	0	0	0	0
S23617-2015	NSW	2015	Yes	2	1	1	0	0	0	0	0	0	0
S24102-2017	NSW	2017	Yes	2	1	1	0	0	0	0	0	0	0
S24106-2017	NSW	2017	Yes	2	0	1	0	0	0	0	0	0	0
S24111-2017	NSW	2017	Yes	2	0	1	0	0	0	0	0	0	0
S31906-2015	VIC	2015	Yes	2	1	1	0	0	0	0	0	0	0
S31907-2016	VIC	2016	Yes	2	1	1	0	0	0	0	0	0	0
S31911-2015	VIC	2015	Yes	2	1	1	0	0	0	0	0	0	0
S31913-2017	VIC	2017	Yes	2	1	1	0	0	0	0	0	0	0
S31916-2016	VIC	2016	Yes	2	1	1	0	0	0	0	0	0	0
S32101-2017	VIC	2017	Yes	2	1	1	0	0	0	0	0	0	0
S32102-2017	VIC	2017	Yes	2	1	1	0	0	0	0	0	0	0
S32103-2016	VIC	2016	Yes	2	1	1	0	0	0	0	0	0	0
S32105-2015	VIC	2015	Yes	2	1	1	0	0	0	0	0	0	0
S32106-2015	VIC	2015	Yes	2	1	1	0	0	0	0	0	0	0
S32109-2017	VIC	2017	Yes	2	0	1	0	0	0	0	0	0	0
S32201-2016	VIC	2016	Yes	2	1	1	0	0	0	0	0	0	0
S32202-2015	VIC	2015	Yes	2	1	1	0	0	0	0	0	0	0
S32202-2016	VIC	2016	Yes	2	1	1	0	0	0	0	0	0	0
S32203-2016	VIC	2016	Yes	2	1	1	0	0	0	0	0	0	0
S32206-2015	VIC	2015	Yes	2	1	1	0	0	0	0	0	0	0
S32208-2016	VIC	2016	Yes	2	1	1	0	0	0	0	0	0	0
S32314-2015	VIC	2015	Yes	2	1	1	0	0	0	0	0	0	0
S33102-2017	VIC	2017	Yes	2	1	1	0	0	0	0	0	0	0
S33103-2015	VIC	2015	Yes	2	1	1	0	0	0	0	0	0	0
S33105-2016	VIC	2016	Yes	2	1	1	0	0	0	0	0	0	0
S33106-2017	VIC	2017	Yes	2	1	1	0	0	0	0	0	0	0
S33107-2015	VIC	2015	Yes	2	1	1	0	0	0	0	0	0	0
S33108-2015	VIC	2015	Yes	2	1	1	0	0	0	0	0	0	0
S33109-2015	VIC	2015	Yes	2	1	1	0	0	0	0	0	0	0
S33110-2015	VIC	2015	Yes	2	1	1	0	0	0	0	0	0	0
S41101-2015	QLD	2015	Yes	2	1	1	0	0	0	0	0	0	0
S41102-2016	QLD	2016	Yes	2	1	1	0	0	0	0	0	0	0
S41104-2016	QLD	2016	Yes	2	1	1	0	0	0	0	0	0	0
S41105-2016	QLD	2016	Yes	2	1	1	0	0	0	0	0	0	0
S41106-2015	QLD	2015	Yes	2	1	1	0	0	0	0	0	0	0
S41108-2015	QLD	2015	Yes	2	1	1	0	0	0	0	0	0	0
S41108-2016	QLD	2016	Yes	2	1	1	0	0	0	0	0	0	0
S41108-2017	QLD	2017	Yes	2	0	1	0	0	0	0	0	0	0
S41109-2017	QLD	2017	Yes	2	0	1	0	0	0	0	0	0	0
S41110-2015	QLD	2015	Yes	2	1	1	0	0	0	0	0	0	0
S41111-2015	QLD	2015	Yes	2	1	1	0	0	0	0	0	0	0
S41111-2017	QLD	2017	Yes	2	1	1	0	0	0	0	0	0	0
S41112-2015	QLD	2015	Yes	2	1	1	0	0	0	0	0	0	0
S41113-2017	QLD	2017	Yes	2	1	1	0	0	0	0	0	0	0
S41114-2017	QLD	2017	Yes	2	1	1	1	0	0	0	0	0	0
S41115-2015	QLD	2015	Yes	2	1	1	0	0	0	0	0	0	0
S41115-2017	QLD	2017	Yes	2	0	1	0	0	0	0	0	0	0
S41116-2015	QLD	2015	Yes	2	1	1	0	0	0	0	0	0	0
S41203-2015	QLD	2015	Yes	0	1	1	0	0	0	0	0	0	0
S41206-2015	QLD	2015	Yes	2	1	1	0	0	0	0	0	0	0
S41207-2016	QLD	2016	Yes	0	1	1	0	0	0	0	0	0	0
S41210-2017	QLD	2017	Yes	2	0	1	0	0	0	0	0	0	0
S41211-2016	QLD	2016	Yes	0	1	1	0	0	0	0	0	0	0
S41215-2015	QLD	2015	Yes	2	1	1	0	0	0	0	0	0	0
S41219-2015	QLD	2015	Yes	2	1	1	0	0	0	0	0	0	0
S41220-2015	QLD	2015	Yes	2	0	1	0	0	0	0	0	0	0
S42802-2015	QLD	2015	Yes	2	1	1	0	0	0	0	0	0	0
S42901-2017	QLD	2017	Yes	1	0	1	1	1	1	1	1	1	1
S42903-2016	QLD	2016	Yes	1	1	1	1	1	1	1	1	1	1
S42903-2017	QLD	2017	Yes	2	1	1	0	0	0	0	0	0	0
S42904-2015	QLD	2015	Yes	1	1	1	1	1	1	1	1	1	1
S42904-2016	QLD	2016	Yes	2	1	1	0	0	0	0	0	0	0
S42905-2016	QLD	2016	Yes	1	1	1	1	1	1	1	1	1	1
S42905-2017	QLD	2017	Yes	2	1	1	0	0	0	0	0	0	0
S42906-2017	QLD	2017	Yes	1	0	0	1	1	1	1	1	1	1
S42908-2016	QLD	2016	Yes	1	1	1	1	1	1	1	1	1	0
S42908-2017	QLD	2017	Yes	1	1	1	1	1	1	1	1	1	1
S42909-2017	QLD	2017	Yes	1	1	1	1	1	1	1	1	1	1
S42910-2017	QLD	2017	Yes	2	1	1	0	0	0	0	0	0	0
S42911-2015	QLD	2015	Yes	1	1	1	1	1	1	1	1	1	1
S42911-2016	QLD	2016	Yes	1	1	1	1	1	1	1	1	1	1
S42911-2017	QLD	2017	Yes	1	1	1	1	1	1	1	1	1	1
S42912-2015	QLD	2015	Yes	2	1	1	0	0	0	0	0	0	0
S42912-2017	QLD	2017	Yes	1	1	1	1	1	1	1	1	1	1
S42913-2015	QLD	2015	Yes	2	1	1	0	0	0	0	0	0	0
S42913-2017	QLD	2017	Yes	1	0	1	1	1	1	1	1	1	1
S43001-2017	QLD	2017	Yes	1	1	1	1	1	1	1	1	1	1
S43014-2017	QLD	2017	Yes	2	0	1	0	0	0	0	0	0	0
S43901-2017	QLD	2017	Yes	2	1	1	0	0	0	0	0	0	0
S43902-2017	QLD	2017	Yes	1	1	1	1	1	1	1	1	1	1
S43903-2017	QLD	2017	Yes	2	1	1	0	0	0	0	0	0	0
S43904-2017	QLD	2017	Yes	2	0	1	0	0	0	0	0	0	0
S43906-2017	QLD	2017	Yes	1	1	1	1	1	1	1	1	1	1
S43908-2017	QLD	2017	Yes	1	1	1	1	1	1	1	1	1	1
S43909-2017	QLD	2017	Yes	2	1	1	0	0	0	0	0	0	0
S51002-2016	NT	2016	Yes	1	1	1	1	1	1	1	1	1	1
S51002-2017	NT	2017	Yes	2	0	1	0	0	0	0	0	0	0
S51004-2015	NT	2015	Yes	1	1	1	1	1	1	1	1	1	1
S51004-2016	NT	2016	Yes	1	1	1	1	1	1	1	1	1	1
S51005-2015	NT	2015	Yes	2	1	1	0	0	0	0	0	0	0
S51005-2016	NT	2016	Yes	1	1	1	1	1	1	1	1	1	1
S51006-2017	NT	2017	Yes	2	0	1	0	0	0	0	0	0	0
S51008-2016	NT	2016	Yes	1	1	1	1	1	1	1	1	1	1
S51008-2017	NT	2017	Yes	1	1	1	0	0	0	0	0	0	0
S51009-2016	NT	2016	Yes	1	1	1	1	1	1	1	1	1	1
S51009-2017	NT	2017	Yes	2	1	1	0	0	0	0	0	0	0
S51010-2015	NT	2015	Yes	1	1	1	1	1	1	1	1	1	1
S51010-2016	NT	2016	Yes	1	1	1	1	1	1	1	1	1	1
S51010-2017	NT	2017	Yes	1	1	1	1	1	1	1	1	1	1
S51011-2015	NT	2015	Yes	1	1	1	1	1	1	1	1	1	1
S51011-2016	NT	2016	Yes	2	1	1	0	0	0	0	0	0	0
S51011-2017	NT	2017	Yes	1	1	1	1	1	1	1	1	1	1
S51012-2015	NT	2015	Yes	2	1	1	0	0	0	0	0	0	0
S51012-2017	NT	2017	Yes	1	0	1	1	1	1	1	1	1	1
S51013-2016	NT	2016	Yes	1	1	1	1	1	1	1	1	1	1
S51013-2017	NT	2017	Yes	1	1	1	1	1	1	1	1	1	1
S51014-2016	NT	2016	Yes	2	1	1	0	0	0	0	0	0	0
S51014-2017	NT	2017	Yes	1	1	1	1	1	1	1	1	1	1
S51016-2015	NT	2015	Yes	2	1	1	0	0	0	0	0	0	0
S51016-2016	NT	2016	Yes	1	1	1	1	1	1	1	1	1	1
S51017-2015	NT	2015	Yes	1	1	1	1	1	1	1	1	1	1
S51017-2016	NT	2016	Yes	1	1	1	1	1	1	1	1	1	1
S51017-2017	NT	2017	Yes	1	0	1	1	1	1	1	1	1	1
S51019-2015	NT	2015	Yes	1	1	1	1	1	1	1	1	1	1
S51021-2015	NT	2015	Yes	1	1	1	1	1	1	1	1	1	0
S51022-2016	NT	2016	Yes	1	1	1	1	1	1	1	1	1	1
S51023-2015	NT	2015	Yes	2	1	1	0	0	0	0	0	0	0
S51025-2016	NT	2016	Yes	1	1	1	1	1	1	1	1	1	1
S51026-2016	NT	2016	Yes	2	1	1	0	0	0	0	0	0	0
S51502-2017	SA	2017	Yes	1	1	1	1	1	1	1	1	1	1
S51503-2015	SA	2015	Yes	0	1	1	0	0	0	0	0	0	0
S51505-2015	SA	2015	Yes	2	1	1	0	0	0	0	0	0	0
S51506-2015	SA	2015	Yes	2	1	1	0	0	0	0	0	0	0
S51509-2015	SA	2015	Yes	2	1	1	0	0	0	0	0	0	0
S51510-2017	SA	2017	Yes	2	0	1	0	0	0	0	0	0	0
S51511-2015	SA	2015	Yes	2	1	1	0	0	0	0	0	0	0
S51512-2016	SA	2016	Yes	2	1	1	0	0	0	0	0	0	0
S51514-2016	SA	2016	Yes	1	1	1	1	1	1	1	1	1	1
S51515-2015	SA	2015	Yes	2	1	1	0	0	0	0	0	0	0
S51515-2017	SA	2017	Yes	1	0	1	1	1	1	1	1	1	1
S51520-2015	SA	2015	Yes	2	1	1	0	0	0	0	0	0	0
S51527-2015	SA	2015	Yes	2	1	1	0	0	0	0	0	0	0
S51528-2015	SA	2015	Yes	2	1	1	0	0	0	0	0	0	0
S51531-2015	SA	2015	Yes	1	1	1	1	1	1	1	1	1	1
S51532-2016	SA	2016	Yes	1	1	1	0	0	1	0	0	0	0
S51539-2016	SA	2016	Yes	2	1	1	0	0	0	0	0	0	0
S51605-2016	SA	2016	Yes	1	1	1	1	1	1	1	1	1	1
S51610-2015	SA	2015	Yes	1	1	1	1	1	1	1	1	1	1
S53501-2015	NT	2015	Yes	0	1	1	0	0	0	0	0	0	0
S53501-2017	NT	2017	Yes	1	1	1	1	1	1	1	1	1	1
S53502-2015	NT	2015	Yes	1	1	1	1	1	1	1	1	1	1
S53502-2017	NT	2017	Yes	1	1	1	1	1	1	1	1	1	1
S53503-2016	NT	2016	Yes	1	1	1	1	1	1	1	1	1	1
S53503-2017	NT	2017	Yes	1	1	1	1	1	1	1	1	1	1
S53504-2016	NT	2016	Yes	1	1	1	0	0	1	0	0	0	0
S53504-2017	NT	2017	Yes	1	1	1	0	0	0	0	0	0	0
S53505-2015	NT	2015	Yes	0	1	1	0	0	0	0	0	0	0
S53505-2017	NT	2017	Yes	2	0	1	0	0	0	0	0	0	0
S53507-2015	NT	2015	Yes	1	1	1	1	1	1	1	1	1	1
S53508-2015	NT	2015	Yes	2	1	1	0	0	0	0	0	0	0
S53508-2017	NT	2017	Yes	1	0	1	1	1	1	1	1	1	1
S53509-2015	NT	2015	Yes	1	1	1	1	1	1	1	1	1	1
S53509-2016	NT	2016	Yes	2	1	1	0	0	0	0	0	0	0
S53509-2017	NT	2017	Yes	1	0	1	1	1	1	1	1	1	1
S53510-2015	NT	2015	Yes	1	1	1	1	1	1	1	1	1	1
S53511-2015	NT	2015	Yes	1	1	1	1	1	1	1	1	1	1
S53511-2017	NT	2017	Yes	1	1	1	1	1	1	1	1	1	1
S53512-2015	NT	2015	Yes	1	1	1	1	1	1	1	1	1	1
S53512-2016	NT	2016	Yes	1	1	1	1	1	1	1	1	1	1
S53512-2017	NT	2017	Yes	1	1	1	0	0	0	0	0	0	0
S53513-2016	NT	2016	Yes	1	1	1	1	1	1	1	1	1	1
S53513-2017	NT	2017	Yes	2	0	1	0	0	0	0	0	0	0
S53514-2015	NT	2015	Yes	1	1	1	1	1	1	1	1	1	1
S53514-2016	NT	2016	Yes	1	1	1	1	1	1	1	1	1	1
S53514-2017	NT	2017	Yes	1	1	1	1	1	1	1	1	1	1
S53515-2015	NT	2015	Yes	1	1	1	1	1	1	1	1	1	1
S53515-2016	NT	2016	Yes	1	1	1	0	0	1	0	0	0	0
S53515-2017	NT	2017	Yes	2	0	1	0	0	0	0	0	0	0
S53516-2015	NT	2015	Yes	1	1	1	1	1	1	1	1	1	1
S53516-2017	NT	2017	Yes	1	0	1	1	1	1	1	1	1	1
S53517-2017	NT	2017	Yes	1	1	1	1	1	1	1	1	1	1
S53518-2017	NT	2017	Yes	1	1	1	1	1	1	1	1	1	1
S53520-2017	NT	2017	Yes	1	0	1	1	1	1	1	1	1	1
S53521-2017	NT	2017	Yes	1	0	0	1	1	1	1	1	1	1
S53522-2017	NT	2017	Yes	1	0	1	1	1	1	1	1	1	1
S53523-2017	NT	2017	Yes	1	1	1	0	0	0	0	0	0	0
S62513-2017	WA	2017	Yes	2	0	1	0	0	0	0	0	0	0
S62514-2015	WA	2015	Yes	2	1	1	0	0	0	0	0	0	0
S62603-2016	WA	2016	Yes	1	1	1	1	1	1	1	1	1	1
S62604-2015	WA	2015	Yes	1	1	1	1	1	1	1	1	1	1
S62604-2017	WA	2017	Yes	2	1	1	0	0	0	0	0	0	0
S62606-2015	WA	2015	Yes	2	1	1	0	0	0	0	0	0	0
S62606-2017	WA	2017	Yes	2	1	1	0	0	0	0	0	0	0
S62607-2017	WA	2017	Yes	1	0	1	1	1	1	1	1	1	1
S62608-2015	WA	2015	Yes	1	1	1	1	1	1	1	1	1	1
S62614-2016	WA	2016	Yes	2	1	1	0	0	0	0	0	0	0
S62617-2016	WA	2016	Yes	1	1	1	1	1	1	1	1	1	1
S62619-2017	WA	2017	Yes	1	1	1	1	1	1	1	1	1	1
S62620-2017	WA	2017	Yes	2	1	1	0	0	0	0	0	0	0
S62621-2017	WA	2017	Yes	1	1	1	1	1	1	1	1	1	1
S63302-2017	WA	2017	Yes	1	0	1	1	1	1	1	1	1	1
S63303-2016	WA	2016	Yes	1	1	1	1	1	1	0	1	1	1
S63303-2017	WA	2017	Yes	1	1	1	1	1	1	1	1	1	1
S63304-2017	WA	2017	Yes	1	1	1	1	1	1	1	1	1	1
S63305-2015	WA	2015	Yes	2	1	1	0	0	0	0	0	0	0
S63305-2017	WA	2017	Yes	2	1	1	0	0	0	0	0	0	0
S63306-2015	WA	2015	Yes	1	1	1	0	0	0	0	0	0	0
S63306-2017	WA	2017	Yes	1	1	1	0	0	0	0	0	0	0
S63307-2015	WA	2015	Yes	2	1	1	0	0	0	0	0	0	0
S63307-2017	WA	2017	Yes	1	1	1	1	1	1	1	1	1	1
S63308-2015	WA	2015	Yes	2	1	1	0	0	0	0	0	0	0
S63308-2017	WA	2017	Yes	1	1	1	1	1	1	1	1	1	1
S63309-2015	WA	2015	Yes	1	1	1	1	1	1	1	1	1	1
S63309-2017	WA	2017	Yes	1	1	1	0	0	0	0	0	0	0
S63310-2016	WA	2016	Yes	1	1	1	1	1	1	1	1	1	1
S63311-2017	WA	2017	Yes	1	0	1	1	1	1	1	1	1	1
S63312-2016	WA	2016	Yes	1	1	1	1	1	1	1	1	1	1
S63312-2017	WA	2017	Yes	1	1	1	1	1	1	1	1	1	1
S63313-2016	WA	2016	Yes	1	1	1	1	1	1	1	0	0	0
S63313-2017	WA	2017	Yes	1	1	1	1	1	1	1	1	1	1
S63314-2017	WA	2017	Yes	2	0	1	0	0	0	0	0	0	0
S63317-2017	WA	2017	Yes	1	0	1	1	1	1	1	1	1	1
S63319-2017	WA	2017	Yes	2	1	1	0	0	0	0	0	0	0
S63401-2015	WA	2015	Yes	2	1	1	0	0	0	0	0	0	0
S63701-2016	WA	2016	Yes	1	1	1	1	1	1	1	1	1	1
S63702-2016	WA	2016	Yes	1	1	1	1	1	1	1	1	1	1
S63702-2017	WA	2017	Yes	1	1	1	1	1	1	1	1	1	1
S63704-2015	WA	2015	Yes	2	1	1	0	0	0	0	0	0	0
S63705-2017	WA	2017	Yes	2	0	1	0	0	0	0	0	0	0
S63709-2016	WA	2016	Yes	2	1	1	0	0	0	0	0	0	0
S63711-2015	WA	2015	Yes	2	1	1	0	0	0	0	0	0	0
S63712-2016	WA	2016	Yes	2	1	1	0	0	0	0	0	0	0
S63713-2017	WA	2017	Yes	2	1	1	0	0	0	0	0	0	0
S63715-2016	WA	2016	Yes	2	1	1	0	0	0	0	0	0	0
S63716-2016	WA	2016	Yes	2	1	1	0	0	0	0	0	0	0
S63720-2016	WA	2016	Yes	2	1	1	0	0	0	0	0	0	0
S63722-2016	WA	2016	Yes	2	1	1	0	0	0	0	0	0	0
S63727-2017	WA	2017	Yes	1	1	1	1	1	1	1	1	1	1
S64001-2017	WA	2017	Yes	2	1	1	1	1	1	1	1	1	1
S64002-2017	WA	2017	Yes	1	1	1	1	1	1	1	1	1	1
S71802-2016	TAS	2016	Yes	1	1	1	1	1	1	1	1	1	1
