# Supplementary material for: Genome-wide association studies reveal candidate genes associated to bacteraemia caused by ST93-IV CA-MRSA
Source: BMC Genomics. 2021 Jun 5;22:418. doi: 10.1186/s12864-021-07738-4 (PMC8180019; doi:10.1186/s12864-021-07738-4)
Supplement: Supplementary file 2 — Additional file 2:Supplementary Table 2: Statistics supporting clade specific genes [file 12864_2021_7738_MOESM2_ESM.xlsx]

## Sheet: Supplementary Table 3- Scoary r
Gene	Annotation	Number_pos_present_in	Number_neg_present_in	Number_pos_not_present_in	Number_neg_not_present_in	Sensitivity	Specificity	Odds_ratio	Naive_p	Bonferroni_p	Benjamini_H_p	Max_Pairwise_comparisons	Max_supporting_pairs	Max_opposing_pairs	Best_pairwise_comp_p	Worst_pairwise_comp_p
pre_2	Plasmid recombination enzyme	0	310	111	2	0	0.641026	0	2.64e-101	1.13e-97	2.26e-98	17	0	17	1.53e-05	1.53e-05
pre_1	Plasmid recombination enzyme	0	309	111	3	0	0.961538	0	1.01e-99	4.29e-96	7.16e-97	17	0	17	1.53e-05	1.53e-05
cycA_1	D-serine/D-alanine/glycine transporter	108	312	3	0	97.2973	0	0	0.0177095	1	0.60482	3	0	3	0.25	0.25
rsfS	Ribosomal silencing factor RsfS	108	312	3	0	97.2973	0	0	0.0177095	1	0.60482	3	0	3	0.25	0.25
immR_2	HTH-type transcriptional regulator ImmR	2	309	109	3	1.8018	0.961538	0.000178142	4.59e-95	1.96e-91	1.64e-92	16	1	16	3.05e-05	0.000518799
bin3	Putative transposon Tn552 DNA-invertase bin3	101	311	10	1	90.991	0.320513	0.0324759	9.71e-06	0.0414944	0.000813616	5	1	5	0.0625	0.375
blaR1	Regulatory protein BlaR1	106	311	5	1	95.4955	0.320513	0.0681672	0.00550302	1	0.2584	5	1	5	0.0625	0.375
blaZ	Beta-lactamase	105	310	6	2	94.5946	0.641026	0.112903	0.00508285	1	0.244034	7	2	6	0.125	0.453125
blaI	Penicillinase repressor	106	310	5	2	95.4955	0.641026	0.136774	0.0152136	1	0.580426	6	2	5	0.21875	0.6875
desR	Transcriptional regulatory protein DesR	106	310	5	2	95.4955	0.641026	0.136774	0.0152136	1	0.580426	7	2	5	0.453125	0.453125
hin_3	DNA-invertase hin	106	310	5	2	95.4955	0.641026	0.136774	0.0152136	1	0.580426	6	2	5	0.21875	0.6875
cof	HMP-PP phosphatase	107	310	4	2	96.3964	0.641026	0.172581	0.0433471	1	0.677922	6	2	4	0.6875	0.6875
gloC	Hydroxyacylglutathione hydrolase GloC	107	310	4	2	96.3964	0.641026	0.172581	0.0433471	1	0.677922	6	2	4	0.6875	0.6875
cadC	Cadmium resistance transcriptional regulatory protein CadC	104	308	7	4	93.6937	1.28205	0.19295	0.00916799	1	0.391748	8	3	5	0.726562	0.726562
oppF_2	Oligopeptide transport ATP-binding protein OppF	104	308	7	4	93.6937	1.28205	0.19295	0.00916799	1	0.391748	9	3	7	0.179688	0.507812
coiA	Competence protein CoiA	106	309	5	3	95.4955	0.961538	0.205825	0.0320982	1	0.677922	8	3	5	0.726562	0.726562
slmA	Nucleoid occlusion factor SlmA	106	309	5	3	95.4955	0.961538	0.205825	0.0320982	1	0.677922	7	3	4	1	1
ydeA	putative protease YdeA	105	308	6	4	94.5946	1.28205	0.227273	0.0235712	1	0.677922	7	4	5	0.453125	1
rhaS	HTH-type transcriptional activator RhaS	104	307	7	5	93.6937	1.60256	0.241973	0.0172436	1	0.60482	10	3	7	0.34375	0.34375
Int-Tn	Transposase from transposon Tn916	100	303	11	9	90.0901	2.88462	0.270027	0.00676823	1	0.307666	11	5	7	0.548828	1
clpP1	ATP-dependent Clp protease proteolytic subunit 1	104	306	7	6	93.6937	1.92308	0.291317	0.0471897	1	0.677922	3	1	3	0.25	1
hlgC_1	Gamma-hemolysin component C	104	306	7	6	93.6937	1.92308	0.291317	0.0471897	1	0.677922	3	1	3	0.25	1
polA_1	DNA polymerase I, thermostable	104	306	7	6	93.6937	1.92308	0.291317	0.0471897	1	0.677922	3	1	3	0.25	1
smc_1	hypothetical protein	104	306	7	6	93.6937	1.92308	0.291317	0.0471897	1	0.677922	3	1	3	0.25	1
zitR	Transcriptional regulator ZitR	103	305	8	7	92.7928	2.24359	0.295492	0.0305916	1	0.677922	12	6	7	0.774414	1
comC	Type 4 prepilin-like proteins leader peptide-processing enzyme	103	304	8	8	92.7928	2.5641	0.338816	0.0399262	1	0.677922	11	6	7	0.548828	1
glnQ_1	Glutamine transport ATP-binding protein GlnQ	85	279	26	33	76.5766	10.5769	0.386683	0.00132631	1	0.0858686	15	10	9	0.301758	0.607239
ltrA	Group II intron-encoded protein LtrA	60	219	51	93	54.0541	29.8077	0.499597	0.00245063	1	0.147486	16	9	12	0.0768127	0.803619
repE	Replication initiation protein	9	9	102	303	8.10811	97.1154	2.97059	0.0273911	1	0.677922	8	5	4	0.726562	1
pre	Plasmid recombination enzyme	10	10	101	302	9.00901	96.7949	2.9901	0.0190175	1	0.620319	8	5	4	0.726562	1
clfA	Clumping factor A	94	199	17	113	84.6847	36.2179	3.13982	2.5e-05	0.106911	0.00201719	13	11	4	0.0224609	0.266846
aacA-aphD	Bifunctional AAC/APH	4	1	107	311	3.6036	99.6795	11.6262	0.0181177	1	0.60482	3	2	1	1	1
hsdM_1	Type I restriction enzyme EcoKI M protein	109	215	2	97	98.1982	31.0897	24.5884	1.2e-12	5.15e-09	1.14e-10	11	10	1	0.0117188	0.0117188
ypuA*	hypothetical protein	104	5	7	307	93.6937	98.3974	912.229	2.73e-83	1.17e-79	5.3e-81	13	12	2	0.00341797	0.0224609
hutI_2*	hypothetical protein	100	2	11	310	90.0901	99.359	1409.09	1.69e-81	7.23e-78	2.26e-79	12	11	2	0.00634766	0.0385742
soj*	Chromosome-partitioning ATPase Soj	100	2	11	310	90.0901	99.359	1409.09	1.69e-81	7.23e-78	2.26e-79	12	11	2	0.00634766	0.0385742
ohrR*	Organic hydroperoxide resistance transcriptional regulator	101	2	10	310	90.991	99.359	1565.5	5.91e-83	2.53e-79	1.01e-80	11	11	2	0.000976563	0.0654297
entA_2*	Enterotoxin type A	98	1	13	311	88.2883	99.6795	2344.46	2.26e-80	9.65e-77	2.84e-78	12	11	1	0.00634766	0.00634766
entE*	Enterotoxin type E	100	1	11	311	90.0901	99.6795	2827.27	3.43e-83	1.47e-79	6.11e-81	11	11	1	0.000976563	0.0117188
acuI*	putative acrylyl-CoA reductase AcuI	101	1	10	311	90.991	99.6795	3141.1	1.18e-84	5.06e-81	2.53e-82	11	11	1	0.000976563	0.0117188
gltA_1	Glutamate synthase [NADPH] large chain	5	0	106	312	4.5045	100	inf	0.00116292	1	0.0764489	3	3	0	0.25	0.25
qacA	Antiseptic resistance protein	4	0	107	312	3.6036	100	inf	0.00455388	1	0.223664	2	2	0	0.5	0.5
qacR	HTH-type transcriptional regulator QacR	4	0	107	312	3.6036	100	inf	0.00455388	1	0.223664	2	2	0	0.5	0.5
tnsB	Transposon Tn7 transposition protein TnsB	4	0	107	312	3.6036	100	inf	0.00455388	1	0.223664	2	2	0	0.5	0.5
