# Supplementary material for: Genome-wide association studies reveal candidate genes associated to bacteraemia caused by ST93-IV CA-MRSA
Source: BMC Genomics. 2021 Jun 5;22:418. doi: 10.1186/s12864-021-07738-4 (PMC8180019; doi:10.1186/s12864-021-07738-4)
Supplement: Supplementary file 3 — Additional file 3:Supplementary Table 3: Statistics supporting bacteremia in clade 2 [file 12864_2021_7738_MOESM3_ESM.xlsx]

## Sheet: Supplementary Table 7 - Clade 2
Gene	Annotation	Number_pos_present_in	Number_neg_present_in	Number_pos_not_present_in	Number_neg_not_present_in	Sensitivity	Specificity	Odds_ratio	Naive_p	Bonferroni_p	Benjamini_H_p	Max_Pairwise_comparisons	Max_supporting_pairs	Max_opposing_pairs	Best_pairwise_comp_p	Worst_pairwise_comp_p
ampR	HTH-type transcriptional activator AmpR	176	119	9	0	95.1351	0	0	0.0134409	1	0.246361	7	0	7	0.015625	0.015625
atl_3	Bifunctional autolysin	172	119	13	0	92.973	0	0	0.00216628	1	0.0664474	10	0	10	0.00195312	0.00195312
bioB_3	hypothetical protein	162	119	23	0	87.5676	0	0	7.48e-06	0.0224721	0.000607354	10	0	10	0.00195312	0.00195312
ble	Bleomycin resistance protein	0	9	185	110	0	92.437	0	0.000178381	0.536213	0.00913395	3	0	3	0.25	0.25
comC	Type 4 prepilin-like proteins leader peptide-processing enzyme	177	119	8	0	95.6757	0	0	0.0244659	1	0.375227	5	0	5	0.0625	0.0625
czcD_3	hypothetical protein	173	119	12	0	93.5135	0	0	0.00416337	1	0.110952	5	0	5	0.0625	0.0625
epr	Minor extracellular protease Epr	178	119	7	0	96.2162	0	0	0.0452579	1	0.612816	4	0	4	0.125	0.125
epsF	Type II secretion system protein F	174	119	11	0	94.0541	0	0	0.00424468	1	0.110952	7	0	7	0.015625	0.015625
femB_1	Aminoacyltransferase FemB	174	119	11	0	94.0541	0	0	0.00424468	1	0.110952	5	0	5	0.0625	0.0625
glnQ_1	Glutamine transport ATP-binding protein GlnQ	154	119	31	0	83.2432	0	0	7.88e-08	0.000236873	1.2e-05	16	0	16	3.05e-05	3.05e-05
hlb_2	Phospholipase C	150	119	35	0	81.0811	0	0	9.3e-09	2.79e-05	2e-06	13	0	13	0.000244141	0.000244141
icaR	Biofilm operon icaADBC HTH-type negative transcriptional regulator IcaR	178	119	7	0	96.2162	0	0	0.0452579	1	0.612816	6	0	6	0.03125	0.03125
knt	Kanamycin nucleotidyltransferase	0	9	185	110	0	92.437	0	0.000178381	0.536213	0.00913395	3	0	3	0.25	0.25
lpl2_1	putative lipoprotein	176	119	9	0	95.1351	0	0	0.0134409	1	0.246361	5	0	5	0.0625	0.0625
lpl2_4	putative lipoprotein	176	119	9	0	95.1351	0	0	0.0134409	1	0.246361	4	0	4	0.125	0.125
ltrA	Group II intron-encoded protein LtrA	98	119	87	0	52.973	0	0	5.34e-24	1.6e-20	5.35e-21	17	0	17	1.53e-05	1.53e-05
map_2	Protein map	176	119	9	0	95.1351	0	0	0.0134409	1	0.246361	6	0	6	0.03125	0.03125
melR_1	Melibiose operon regulatory protein	172	119	13	0	92.973	0	0	0.00216628	1	0.0664474	8	0	8	0.0078125	0.0078125
parA	Chromosome partitioning protein ParA	0	5	185	114	0	95.7983	0	0.00872489	1	0.179637	3	0	3	0.25	0.25
pflA_2	hypothetical protein	171	119	14	0	92.4324	0	0	0.00114408	1	0.04046	7	0	7	0.015625	0.015625
pip	Proline iminopeptidase	176	119	9	0	95.1351	0	0	0.0134409	1	0.246361	6	0	6	0.03125	0.03125
sarA	Transcriptional regulator SarA	176	119	9	0	95.1351	0	0	0.0134409	1	0.246361	6	0	6	0.03125	0.03125
sarR	HTH-type transcriptional regulator SarR	164	119	21	0	88.6486	0	0	2.63e-05	0.078937	0.00171602	9	0	9	0.00390625	0.00390625
sarT	HTH-type transcriptional regulator SarT	171	119	14	0	92.4324	0	0	0.00114408	1	0.04046	9	0	9	0.00390625	0.00390625
sarU	HTH-type transcriptional regulator SarU	177	119	8	0	95.6757	0	0	0.0244659	1	0.375227	6	0	6	0.03125	0.03125
sarX	HTH-type transcriptional regulator SarX	175	119	10	0	94.5946	0	0	0.00750134	1	0.174799	7	0	7	0.015625	0.015625
scn_2	Staphylococcal complement inhibitor	167	119	18	0	90.2703	0	0	0.00010379	0.311992	0.00611749	10	0	10	0.00195312	0.00195312
scn_3	Staphylococcal complement inhibitor	172	119	13	0	92.973	0	0	0.00216628	1	0.0664474	9	0	9	0.00390625	0.00390625
sigS	RNA polymerase sigma factor SigS	170	119	15	0	91.8919	0	0	0.000614145	1	0.0239756	10	0	10	0.00195312	0.00195312
ssbB	Single-stranded DNA-binding protein B	0	5	185	114	0	95.7983	0	0.00872489	1	0.179637	2	0	2	0.5	0.5
ssuB	Aliphatic sulfonates import ATP-binding protein SsuB	164	119	21	0	88.6486	0	0	2.63e-05	0.078937	0.00171602	8	0	8	0.0078125	0.0078125
topA_2	DNA topoisomerase 1	0	5	185	114	0	95.7983	0	0.00872489	1	0.179637	2	0	2	0.5	0.5
topB_2	DNA topoisomerase 3	0	4	185	115	0	96.6387	0	0.0227606	1	0.375227	1	0	1	1	1
ureD1	Urease accessory protein UreD	177	119	8	0	95.6757	0	0	0.0244659	1	0.375227	6	0	6	0.03125	0.03125
yezG_1	putative antitoxin YezG	174	119	11	0	94.0541	0	0	0.00424468	1	0.110952	8	0	8	0.0078125	0.0078125
yqeN	putative protein YqeN	176	119	9	0	95.1351	0	0	0.0134409	1	0.246361	5	0	5	0.0625	0.0625
yxlF_2	putative ABC transporter ATP-binding protein YxlF	175	119	10	0	94.5946	0	0	0.00750134	1	0.174799	5	0	5	0.0625	0.0625
yydI	putative peptide export ATP-binding protein YydI	174	119	11	0	94.0541	0	0	0.00424468	1	0.110952	9	0	9	0.00390625	0.00390625
zitR	Transcriptional regulator ZitR	178	119	7	0	96.2162	0	0	0.0452579	1	0.612816	4	0	4	0.125	0.125
clfA*	Clumping factor A	141	52	44	67	76.2162	56.3025	4.12893	1.36e-08	4.08e-05	2.72e-06	32	26	13	0.000535053	0.377086
qacC	Quaternary ammonium compound-resistance protein QacC	29	4	156	115	15.6757	96.6387	5.34455	0.000537027	1	0.0224209	19	18	3	7.63e-05	0.00442505
hsdM_1*	Type I restriction enzyme EcoKI M protein	154	55	31	64	83.2432	53.7815	5.78065	1.69e-11	5.08e-08	7.25e-09	35	24	15	0.0409596	0.49956
pre_3	Plasmid recombination enzyme	10	0	175	119	5.40541	100	inf	0.00750134	1	0.174799	9	9	0	0.00390625	0.00390625
repE	Replication initiation protein	9	0	176	119	4.86486	100	inf	0.0134409	1	0.246361	8	8	0	0.0078125	0.0078125
ruvA_2	Holliday junction ATP-dependent DNA helicase RuvA	7	0	178	119	3.78378	100	inf	0.0452579	1	0.612816	6	6	0	0.03125	0.03125
ybiV	Sugar phosphatase YbiV	8	0	177	119	4.32432	100	inf	0.0244659	1	0.375227	8	8	0	0.0078125	0.0078125
