# Supplementary material for: Genome-wide association studies reveal candidate genes associated to bacteraemia caused by ST93-IV CA-MRSA
Source: BMC Genomics. 2021 Jun 5;22:418. doi: 10.1186/s12864-021-07738-4 (PMC8180019; doi:10.1186/s12864-021-07738-4)
Supplement: Supplementary file 4 — Additional file 4:Supplementary Table 4: Gene rearrangements statistics associated to bacteremia [file 12864_2021_7738_MOESM4_ESM.xlsx]

## Sheet: Supplementary Table 6 - Clade 2
Gene	Annotation	Number_pos_present_in	Number_neg_present_in	Number_pos_not_present_in	Number_neg_not_present_in	Sensitivity	Specificity	Odds_ratio	Naive_p	Bonferroni_p	Benjamini_H_p	Max_Pairwise_comparisons	Max_supporting_pairs	Max_opposing_pairs	Best_pairwise_comp_p	Worst_pairwise_comp_p
ampR	HTH-type transcriptional activator AmpR	176	119	9	0	95.1351	0	0	0.0134409	1	0.137477	7	0	7	0.015625	0.015625
arsB	Arsenical pump membrane protein	173	119	12	0	93.5135	0	0	0.00416337	1	0.0538357	6	0	6	0.03125	0.03125
atl_3	Bifunctional autolysin	172	119	13	0	92.973	0	0	0.00216628	1	0.0311129	7	0	7	0.015625	0.015625
bceB_3	Bacitracin export permease protein BceB	170	119	15	0	91.8919	0	0	0.000614145	1	0.0107267	5	0	5	0.0625	0.0625
bioB_3	hypothetical protein	162	119	23	0	87.5676	0	0	7.48e-06	0.030815	0.000261144	9	0	9	0.00390625	0.00390625
ble	Bleomycin resistance protein	0	9	185	110	0	92.437	0	0.000178381	0.735286	0.00382012	3	0	3	0.25	0.25
catD	Putative oxidoreductase CatD	168	119	17	0	90.8108	0	0	0.000185353	0.764025	0.00382012	7	0	7	0.015625	0.015625
cls_1	Cardiolipin synthase	166	119	19	0	89.7297	0	0	9.9e-05	0.408173	0.00229311	7	0	7	0.015625	0.015625
coiA	Competence protein CoiA	172	119	13	0	92.973	0	0	0.00216628	1	0.0311129	4	0	4	0.125	0.125
comC	Type 4 prepilin-like proteins leader peptide-processing enzyme	177	119	8	0	95.6757	0	0	0.0244659	1	0.218287	4	0	4	0.125	0.125
czcD_3	hypothetical protein	173	119	12	0	93.5135	0	0	0.00416337	1	0.0538357	4	0	4	0.125	0.125
desK	Sensor histidine kinase DesK	177	119	8	0	95.6757	0	0	0.0244659	1	0.218287	4	0	4	0.125	0.125
dps	General stress protein 20U	168	119	17	0	90.8108	0	0	0.000185353	0.764025	0.00382012	6	0	6	0.03125	0.03125
emrY_1	putative multidrug resistance protein EmrY	163	119	22	0	88.1081	0	0	1.39e-05	0.057275	0.000433902	9	0	9	0.00390625	0.00390625
epr	Minor extracellular protease Epr	178	119	7	0	96.2162	0	0	0.0452579	1	0.362239	3	0	3	0.25	0.25
femB_1	Aminoacyltransferase FemB	169	119	16	0	91.3514	0	0	0.000334982	1	0.00624795	7	0	7	0.015625	0.015625
femB_2	Aminoacyltransferase FemB	177	119	8	0	95.6757	0	0	0.0244659	1	0.218287	7	0	7	0.015625	0.015625
fib_2	Fibrinogen-binding protein	141	119	44	0	76.2162	0	0	3.65e-11	1.5e-07	5.57e-09	10	0	10	0.00195312	0.00195312
glcT	GlcA/glcB genes antiterminator	178	119	7	0	96.2162	0	0	0.0452579	1	0.362239	4	0	4	0.125	0.125
glnQ_1	Glutamine transport ATP-binding protein GlnQ	148	119	37	0	80	0	0	2.49e-09	1.03e-05	2.19e-07	8	0	8	0.0078125	0.0078125
graR_2	Response regulator protein GraR	143	119	42	0	77.2973	0	0	1.4e-10	5.75e-07	1.64e-08	11	0	11	0.000976563	0.000976563
graS_2	Sensor histidine kinase GraS	157	119	28	0	84.8649	0	0	5.31e-07	0.00218775	2.57e-05	10	0	10	0.00195312	0.00195312
gsiD_2	Glutathione transport system permease protein GsiD	172	119	13	0	92.973	0	0	0.00216628	1	0.0311129	3	0	3	0.25	0.25
gtf1_2	hypothetical protein	145	119	40	0	78.3784	0	0	5.8e-10	2.39e-06	5.97e-08	9	0	9	0.00390625	0.00390625
hlb_2	Phospholipase C	150	119	35	0	81.0811	0	0	9.3e-09	3.83e-05	7.1e-07	9	0	9	0.00390625	0.00390625
hsdM	Type I restriction enzyme EcoKI M protein	166	119	19	0	89.7297	0	0	9.9e-05	0.408173	0.00229311	6	0	6	0.03125	0.03125
hsdR_1	Type-1 restriction enzyme R protein	166	119	19	0	89.7297	0	0	9.9e-05	0.408173	0.00229311	5	0	5	0.0625	0.0625
icaB	Poly-beta-1,6-N-acetyl-D-glucosamine N-deacetylase	178	119	7	0	96.2162	0	0	0.0452579	1	0.362239	4	0	4	0.125	0.125
icaR	Biofilm operon icaADBC HTH-type negative transcriptional regulator IcaR	178	119	7	0	96.2162	0	0	0.0452579	1	0.362239	4	0	4	0.125	0.125
kdpD	Sensor protein KdpD	178	119	7	0	96.2162	0	0	0.0452579	1	0.362239	5	0	5	0.0625	0.0625
knt	Kanamycin nucleotidyltransferase	0	9	185	110	0	92.437	0	0.000178381	0.735286	0.00382012	3	0	3	0.25	0.25
lacC_2	Tagatose-6-phosphate kinase	176	119	9	0	95.1351	0	0	0.0134409	1	0.137477	4	0	4	0.125	0.125
liaS	Sensor histidine kinase LiaS	176	119	9	0	95.1351	0	0	0.0134409	1	0.137477	3	0	3	0.25	0.25
lpl2_1	putative lipoprotein	176	119	9	0	95.1351	0	0	0.0134409	1	0.137477	5	0	5	0.0625	0.0625
lpl2_2	putative lipoprotein	175	119	10	0	94.5946	0	0	0.00750134	1	0.0873461	5	0	5	0.0625	0.0625
lpl2_3	putative lipoprotein	172	119	13	0	92.973	0	0	0.00216628	1	0.0311129	8	0	8	0.0078125	0.0078125
lpl2_4	putative lipoprotein	164	119	21	0	88.6486	0	0	2.63e-05	0.108243	0.000713605	7	0	7	0.015625	0.015625
ltaE	Low specificity L-threonine aldolase	159	119	26	0	85.9459	0	0	2.08e-06	0.00855937	8.92e-05	8	0	8	0.0078125	0.0078125
ltrA	Group II intron-encoded protein LtrA	98	119	87	0	52.973	0	0	5.34e-24	2.2e-20	4.4e-21	10	0	10	0.00195312	0.00195312
melR_1	Melibiose operon regulatory protein	161	119	24	0	87.027	0	0	4.08e-06	0.0168169	0.000157167	8	0	8	0.0078125	0.0078125
murG	UDP-N-acetylglucosamine--N-acetylmuramyl-(pentapeptide) pyrophosphoryl-undecaprenol N-acetylglucosamine transferase	177	119	8	0	95.6757	0	0	0.0244659	1	0.218287	3	0	3	0.25	0.25
natA_1	ABC transporter ATP-binding protein NatA	177	119	8	0	95.6757	0	0	0.0244659	1	0.218287	5	0	5	0.0625	0.0625
oatA_2	O-acetyltransferase OatA	172	119	13	0	92.973	0	0	0.00216628	1	0.0311129	7	0	7	0.015625	0.015625
parA	Chromosome partitioning protein ParA	0	5	185	114	0	95.7983	0	0.00872489	1	0.0964182	2	0	2	0.5	0.5
pcrB	Heptaprenylglyceryl phosphate synthase	164	119	21	0	88.6486	0	0	2.63e-05	0.108243	0.000713605	8	0	8	0.0078125	0.0078125
pepF1_2	hypothetical protein	177	119	8	0	95.6757	0	0	0.0244659	1	0.218287	4	0	4	0.125	0.125
pflA_2	hypothetical protein	144	119	41	0	77.8378	0	0	2.81e-10	1.16e-06	3.13e-08	10	0	10	0.00195312	0.00195312
phoB	Alkaline phosphatase 3	178	119	7	0	96.2162	0	0	0.0452579	1	0.362239	5	0	5	0.0625	0.0625
phrB	Deoxyribodipyrimidine photo-lyase	173	119	12	0	93.5135	0	0	0.00416337	1	0.0538357	5	0	5	0.0625	0.0625
pip	Proline iminopeptidase	161	119	24	0	87.027	0	0	4.08e-06	0.0168169	0.000157167	7	0	7	0.015625	0.015625
pls*	Bone sialoprotein-binding protein	153	119	32	0	82.7027	0	0	7.83e-08	0.00032283	4.7e-06	7	0	7	0.015625	0.015625
polA_2	DNA polymerase I	163	119	22	0	88.1081	0	0	1.39e-05	0.057275	0.000433902	4	0	4	0.125	0.125
potB	Spermidine/putrescine transport system permease protein PotB	173	119	12	0	93.5135	0	0	0.00416337	1	0.0538357	5	0	5	0.0625	0.0625
potD	Spermidine/putrescine-binding periplasmic protein	166	119	19	0	89.7297	0	0	9.9e-05	0.408173	0.00229311	6	0	6	0.03125	0.03125
queG	Epoxyqueuosine reductase	178	119	7	0	96.2162	0	0	0.0452579	1	0.362239	4	0	4	0.125	0.125
radD	Putative DNA repair helicase RadD	162	119	23	0	87.5676	0	0	7.48e-06	0.030815	0.000261144	9	0	9	0.00390625	0.00390625
recN	DNA repair protein RecN	176	119	9	0	95.1351	0	0	0.0134409	1	0.137477	4	0	4	0.125	0.125
rluD_3	Ribosomal large subunit pseudouridine synthase D	178	119	7	0	96.2162	0	0	0.0452579	1	0.362239	4	0	4	0.125	0.125
rnhB	Ribonuclease HII	165	119	20	0	89.1892	0	0	5.05e-05	0.2083	0.00125482	8	0	8	0.0078125	0.0078125
sarA	Transcriptional regulator SarA	176	119	9	0	95.1351	0	0	0.0134409	1	0.137477	5	0	5	0.0625	0.0625
sarR	HTH-type transcriptional regulator SarR	164	119	21	0	88.6486	0	0	2.63e-05	0.108243	0.000713605	6	0	6	0.03125	0.03125
sarT	HTH-type transcriptional regulator SarT	171	119	14	0	92.4324	0	0	0.00114408	1	0.0188636	5	0	5	0.0625	0.0625
sarU	HTH-type transcriptional regulator SarU	177	119	8	0	95.6757	0	0	0.0244659	1	0.218287	5	0	5	0.0625	0.0625
sarX	HTH-type transcriptional regulator SarX	175	119	10	0	94.5946	0	0	0.00750134	1	0.0873461	6	0	6	0.03125	0.03125
scn_2	Staphylococcal complement inhibitor	167	119	18	0	90.2703	0	0	0.00010379	0.427821	0.00232512	6	0	6	0.03125	0.03125
scn_3	Staphylococcal complement inhibitor	172	119	13	0	92.973	0	0	0.00216628	1	0.0311129	7	0	7	0.015625	0.015625
sigS	RNA polymerase sigma factor SigS	170	119	15	0	91.8919	0	0	0.000614145	1	0.0107267	7	0	7	0.015625	0.015625
ssbB	Single-stranded DNA-binding protein B	0	5	185	114	0	95.7983	0	0.00872489	1	0.0964182	2	0	2	0.5	0.5
sspA	Glutamyl endopeptidase	168	119	17	0	90.8108	0	0	0.000185353	0.764025	0.00382012	5	0	5	0.0625	0.0625
sspP	Staphopain A	165	119	20	0	89.1892	0	0	5.05e-05	0.2083	0.00125482	6	0	6	0.03125	0.03125
ssuB	Aliphatic sulfonates import ATP-binding protein SsuB	164	119	21	0	88.6486	0	0	2.63e-05	0.108243	0.000713605	8	0	8	0.0078125	0.0078125
tagE_3	Poly(glycerol-phosphate) alpha-glucosyltransferase	130	119	55	0	70.2703	0	0	3.92e-14	1.62e-10	1.24e-11	10	0	10	0.00195312	0.00195312
topA_2	DNA topoisomerase 1	0	5	185	114	0	95.7983	0	0.00872489	1	0.0964182	2	0	2	0.5	0.5
topB_2	DNA topoisomerase 3	0	4	185	115	0	96.6387	0	0.0227606	1	0.218287	1	0	1	1	1
tylM1	dTDP-3-amino-3,6-dideoxy-alpha-D-glucopyranose N,N-dimethyltransferase	151	119	34	0	81.6216	0	0	1.85e-08	7.62e-05	1.31e-06	9	0	9	0.00390625	0.00390625
ureD1	Urease accessory protein UreD	177	119	8	0	95.6757	0	0	0.0244659	1	0.218287	4	0	4	0.125	0.125
ybbH_3	putative HTH-type transcriptional regulator YbbH	174	119	11	0	94.0541	0	0	0.00424468	1	0.0538357	5	0	5	0.0625	0.0625
ydhC	Inner membrane transport protein YdhC	176	119	9	0	95.1351	0	0	0.0134409	1	0.137477	3	0	3	0.25	0.25
yfiT	Putative metal-dependent hydrolase YfiT	147	119	38	0	79.4595	0	0	1.32e-09	5.45e-06	1.21e-07	8	0	8	0.0078125	0.0078125
yfmC_1	Fe(3+)-citrate-binding protein YfmC	176	119	9	0	95.1351	0	0	0.0134409	1	0.137477	5	0	5	0.0625	0.0625
ytrA	HTH-type transcriptional repressor YtrA	178	119	7	0	96.2162	0	0	0.0452579	1	0.362239	4	0	4	0.125	0.125
ywqN_2	Putative NAD(P)H-dependent FMN-containing oxidoreductase YwqN	170	119	15	0	91.8919	0	0	0.000614145	1	0.0107267	5	0	5	0.0625	0.0625
yxeP_1	putative hydrolase YxeP	167	119	18	0	90.2703	0	0	0.00010379	0.427821	0.00232512	8	0	8	0.0078125	0.0078125
yxeP_4	putative hydrolase YxeP	178	119	7	0	96.2162	0	0	0.0452579	1	0.362239	4	0	4	0.125	0.125
yxlF_2	putative ABC transporter ATP-binding protein YxlF	165	119	20	0	89.1892	0	0	5.05e-05	0.2083	0.00125482	6	0	6	0.03125	0.03125
yydI	putative peptide export ATP-binding protein YydI	174	119	11	0	94.0541	0	0	0.00424468	1	0.0538357	5	0	5	0.0625	0.0625
zitR	Transcriptional regulator ZitR	178	119	7	0	96.2162	0	0	0.0452579	1	0.362239	4	0	4	0.125	0.125
zntR	HTH-type transcriptional regulator ZntR	143	119	42	0	77.2973	0	0	1.4e-10	5.75e-07	1.64e-08	11	0	11	0.000976563	0.000976563
nudG	CTP pyrophosphohydrolase	124	117	61	2	67.027	1.68067	0.0347485	5.77e-13	2.38e-09	1.32e-10	12	2	10	0.0385742	0.0385742
map_2	Protein map	152	118	33	1	82.1622	0.840336	0.0390344	4.02e-07	0.0016587	2.07e-05	11	1	10	0.0117188	0.0117188
map_1	Protein map	154	118	31	1	83.2432	0.840336	0.0420995	1.36e-06	0.00561023	6.17e-05	9	1	8	0.0390625	0.0390625
aroE	Shikimate dehydrogenase (NADP(+))	158	118	27	1	85.4054	0.840336	0.049592	9.83e-06	0.0405109	0.000332057	9	1	8	0.0390625	0.0390625
metXA_2	Homoserine O-acetyltransferase	1	9	184	110	0.540541	92.437	0.0664251	0.00118517	1	0.0194633	5	1	4	0.375	0.375
sbcC	Nuclease SbcCD subunit C	165	118	20	1	89.1892	0.840336	0.0699153	0.000362781	1	0.00667581	10	1	9	0.0214844	0.0214844
epsF	Type II secretion system protein F	168	118	17	1	90.8108	0.840336	0.0837488	0.00199259	1	0.0311129	7	1	6	0.125	0.125
rhaS	HTH-type transcriptional activator RhaS	168	118	17	1	90.8108	0.840336	0.0837488	0.00199259	1	0.0311129	8	1	7	0.0703125	0.0703125
blaR1	Regulatory protein BlaR1	169	118	16	1	91.3514	0.840336	0.0895127	0.00358277	1	0.0490637	10	1	9	0.0214844	0.0214844
splE_2	Serine protease SplE	147	116	38	3	79.4595	2.52101	0.100045	1.63e-06	0.00672237	7.31e-05	13	3	11	0.0224609	0.0922852
sraP	Serine-rich adhesin for platelets	171	118	14	1	92.4324	0.840336	0.103511	0.0064721	1	0.080242	8	1	7	0.0703125	0.0703125
iolS	Aldo-keto reductase IolS	2	10	183	109	1.08108	91.5966	0.119126	0.00193069	1	0.0311129	6	2	4	0.6875	0.6875
Int-Tn	Transposase from transposon Tn916	106	109	79	10	57.2973	8.40336	0.123098	1.76e-11	7.27e-08	2.91e-09	17	8	11	0.332306	1
comEC	ComE operon protein 3	167	117	18	2	90.2703	1.68067	0.158594	0.00440053	1	0.0556411	7	2	5	0.453125	0.453125
gltR	HTH-type transcriptional regulator GltR	171	117	14	2	92.4324	1.68067	0.208791	0.0327953	1	0.288235	6	1	5	0.21875	0.21875
secY_1	Protein translocase subunit SecY	171	117	14	2	92.4324	1.68067	0.208791	0.0327953	1	0.288235	9	2	7	0.179688	0.179688
setC	Sugar efflux transporter C	165	116	20	3	89.1892	2.52101	0.213362	0.00715935	1	0.0873461	12	3	9	0.145996	0.145996
yezG_1	putative antitoxin YezG	165	116	20	3	89.1892	2.52101	0.213362	0.00715935	1	0.0873461	9	2	7	0.179688	0.179688
deoC1	Deoxyribose-phosphate aldolase 1	121	104	64	15	65.4054	12.605	0.272686	1.51e-05	0.0621771	0.000464008	13	2	12	0.00341797	0.0224609
tagE_2	Poly(glycerol-phosphate) alpha-glucosyltransferase	104	85	81	34	56.2162	28.5714	0.51358	0.00789812	1	0.0914496	24	15	13	0.307456	0.83882
sdrD	Serine-aspartate repeat-containing protein D	79	33	106	86	42.7027	72.2689	1.94225	0.010387	1	0.114479	24	14	14	0.541256	0.541256
pbp	Beta-lactam-inducible penicillin-binding protein	138	57	47	62	74.5946	52.1008	3.19373	2.88e-06	0.0118806	0.000121231	16	10	10	0.454498	0.454498
hsdM_3	Type I restriction enzyme EcoKI M protein	134	49	51	70	72.4324	58.8235	3.7535	9.41e-08	0.000387975	5.46e-06	28	12	18	0.184933	0.571588
clfA	Clumping factor A	141	52	44	67	76.2162	56.3025	4.12893	1.36e-08	5.59e-05	9.99e-07	29	21	11	0.0241195	0.264931
qacC	Quaternary ammonium compound-resistance protein QacC	18	3	167	116	9.72973	97.479	4.16766	0.0188916	1	0.189007	15	13	2	0.00738525	0.00738525
paaZ	Bifunctional protein PaaZ	156	65	29	54	84.3243	45.3782	4.46897	3.5e-08	0.000144433	2.37e-06	14	9	11	0.057373	0.42395
mtlR	Transcriptional regulator MtlR	181	107	4	12	97.8378	10.084	5.07477	0.00344511	1	0.0474941	11	7	4	0.548828	0.548828
secY2	Accessory Sec system protein translocase subunit SecY2	15	2	170	117	8.10811	98.3193	5.16176	0.0197884	1	0.197501	10	8	2	0.109375	0.109375
hsdM_1	Type I restriction enzyme EcoKI M protein	144	48	41	71	77.8378	59.6639	5.19512	5.35e-11	2.21e-07	7.88e-09	27	12	17	0.247789	0.701108
crtM	Dehydrosqualene synthase	175	91	10	28	94.5946	23.5294	5.38462	4.9e-06	0.0201785	0.000181788	19	13	9	0.167068	1
tlyC	hypothetical protein	178	94	7	25	96.2162	21.0084	6.76292	3.55e-06	0.0146221	0.000144773	17	12	6	0.143463	0.332306
ebh_3	Extracellular matrix-binding protein ebh	168	69	17	50	90.8108	42.0168	7.16113	3.16e-11	1.3e-07	5.02e-09	23	14	12	0.404873	1
sdrF*	Serine-aspartate repeat-containing protein F	120	17	65	102	64.8649	85.7143	11.0769	7.37e-19	3.04e-15	4.34e-16	21	15	10	0.0783539	1
crtP	Diapolycopene oxygenase	184	108	1	11	99.4595	9.2437	18.7407	0.000195936	0.807647	0.00398329	6	5	1	0.21875	0.21875
dppE_2	Dipeptide-binding protein DppE	20	0	165	119	10.8108	100	inf	5.05e-05	0.2083	0.00125482	7	7	0	0.015625	0.015625
glkA	Glucokinase	7	0	178	119	3.78378	100	inf	0.0452579	1	0.362239	6	6	0	0.03125	0.03125
iolS_2	Aldo-keto reductase IolS	185	110	0	9	100	7.56303	inf	0.000178381	0.735286	0.00382012	3	3	0	0.25	0.25
oppD_4	Oligopeptide transport ATP-binding protein OppD	24	0	161	119	12.973	100	inf	4.08e-06	0.0168169	0.000157167	7	7	0	0.015625	0.015625
pre_3	Plasmid recombination enzyme	10	0	175	119	5.40541	100	inf	0.00750134	1	0.0873461	8	8	0	0.0078125	0.0078125
repE	Replication initiation protein	9	0	176	119	4.86486	100	inf	0.0134409	1	0.137477	8	8	0	0.0078125	0.0078125
ruvA_2	Holliday junction ATP-dependent DNA helicase RuvA	7	0	178	119	3.78378	100	inf	0.0452579	1	0.362239	6	6	0	0.03125	0.03125
